# Supplementary material for: Ceramide synthase 2 deletion decreases the infectivity of HIV-1
Source: J Biol Chem. 2021 Jan 28;296:100340. doi: 10.1016/j.jbc.2021.100340 (PMC7949126; doi:10.1016/j.jbc.2021.100340)
Supplement: Supplemental Table S1 [file mmc1.xls]

## Sheet: Zika293T_Statistics_Results
Ionization_Mode	Lipid	N_KO	N_WT	Mean_KO	Mean_WT	Log2FC_KOvsWT	pvalue_KOvsWT	Flag_KOvsWT	Adj_pvalue_KOvsWT	Adj_Flag_KOvsWT
Positive	carnitine(16:0)	3	3	-5.14126	-4.92468	-0.216579	0.614281	0	0.67719	0
Positive	CE(18:1)	3	3	-3.22057	-0.785246	-2.43533	0.000118541	-1	0.000797198	-1
Positive	DG(15:0/18:1/0:0);DG(16:0/17:1/0:0)	3	3	-1.56688	-2.20571	0.638835	0.00612174	1	0.0130265	1
Positive	DG(16:0/0:0/16:0)	3	3	0.190151	-0.930517	1.12067	0.00032278	1	0.0013579	1
Positive	DG(16:0/16:1/0:0)	3	3	-0.195741	-1.52179	1.32605	0.000773419	1	0.00250505	1
Positive	DG(16:0/18:0/0:0)	3	3	-0.473496	-0.855307	0.381811	0.00797685	1	0.0164945	1
Positive	DG(16:0/18:1/0:0)	3	3	2.45366	1.15676	1.29691	0.000277217	1	0.00125214	1
Positive	DG(16:0/20:1/0:0);DG(18:0/18:1/0:0)	3	3	0.375937	-0.29757	0.673508	0.000784619	1	0.00251904	1
Positive	DG(16:0/26:1);DG(18:1/24:0)	3	3	-3.14766	-4.19695	1.04928	0.000585068	1	0.00205899	1
Positive	DG(16:1/18:1/0:0)	3	3	-0.239477	-1.68151	1.44203	0.000897973	1	0.00273882	1
Positive	DG(17:0/18:1/0:0)	3	3	-2.74414	-2.75656	0.0124218	0.785822	0	0.8241	0
Positive	DG(17:0/18:1/0:0);DG(19:1/16:0/0:0)	3	3	-2.07109	-2.39787	0.326777	0.00784661	1	0.0163174	1
Positive	DG(18:1/0:0/18:1)	3	3	1.44478	0.427457	1.01732	0.000153246	1	0.000919475	1
Positive	DG(18:1/20:1/0:0)	3	3	-1.12148	-1.55298	0.431504	0.00120032	1	0.00337937	1
Positive	HexCer(d18:1/16:0)	3	3	0.731565	-0.226004	0.957569	3.34e-05	1	0.000382267	1
Positive	HexCer(d18:1/22:0)	3	3	-1.21207	0.764272	-1.97635	0.000104538	-1	0.000765215	-1
Positive	HexCer(d18:1/23:0)	3	3	-4.15608	-1.13096	-3.02512	8.81e-07	-1	4.6e-05	-1
Positive	HexCer(d18:1/24:0)	3	3	-0.995189	1.52932	-2.5245	1.29e-06	-1	5.9e-05	-1
Positive	HexCer(d18:1/24:1)	3	3	-4.29105	0.78421	-5.07526	6.76e-07	-1	4.6e-05	-1
Positive	PC(0:0/14:0)	3	3	-5.28138	-4.45024	-0.831135	0.000284462	-1	0.00125214	-1
Positive	PC(0:0/16:0)_A	3	3	-4.79816	-4.74333	-0.0548315	0.732689	0	0.783376	0
Positive	PC(0:0/16:0)_B	3	3	-0.106978	0.00740997	-0.114388	0.305494	0	0.373949	0
Positive	PC(0:0/18:0)	3	3	-1.5402	-1.26942	-0.270777	0.0688737	0	0.104164	0
Positive	PC(0:0/18:1)_A	3	3	-3.11352	-2.90949	-0.20403	0.24851	0	0.313637	0
Positive	PC(0:0/18:1)_B	3	3	-1.70563	-1.2872	-0.418435	0.00280935	-1	0.0070912	-1
Positive	PC(13:0/14:0)	3	3	-6.44272	-4.47651	-1.96621	0.000568587	-1	0.00202042	-1
Positive	PC(14:0/14:0)	3	3	0.467656	1.95609	-1.48843	0.000501409	-1	0.00189192	-1
Positive	PC(14:0/14:1)	3	3	-5.85569	-4.37873	-1.47697	0.000229107	-1	0.00117214	-1
Positive	PC(14:0/15:0)_A;PC(13:0/16:0)	3	3	-2.18208	-0.0902421	-2.09184	0.00135874	-1	0.00368371	-1
Positive	PC(14:0/15:0)_B	3	3	0.498276	1.71434	-1.21606	0.000148515	-1	0.000905939	-1
Positive	PC(14:0/16:0)	3	3	3.85745	3.94232	-0.0848723	0.288012	0	0.356123	0
Positive	PC(14:0/16:1)	3	3	1.47485	2.07656	-0.601714	0.00021387	-1	0.00115112	-1
Positive	PC(14:0/20:4)	3	3	-2.93091	-2.13577	-0.795147	0.000684881	-1	0.00232099	-1
Positive	PC(14:0/22:5);PC(16:1/20:4)	3	3	-1.47914	-0.943303	-0.535837	0.136931	0	0.184933	0
Positive	PC(14:1/16:1)	3	3	-5.83867	-4.86776	-0.970918	0.00113122	-1	0.00326005	-1
Positive	PC(15:0/0:0)	3	3	-5.97217	-5.18113	-0.791044	0.00297462	-1	0.0074062	-1
Positive	PC(15:0/15:0);PC(14:0/16:0)	3	3	-2.28657	-0.143806	-2.14277	1.4e-05	-1	0.000255324	-1
Positive	PC(15:0/16:0)_A	3	3	1.8933	3.35166	-1.45836	8.42e-05	-1	0.000700735	-1
Positive	PC(15:0/16:0)_B	3	3	2.03607	2.34089	-0.304826	0.00602792	-1	0.0129709	-1
Positive	PC(15:0/16:1)_A	3	3	-1.94428	-0.350835	-1.59344	0.000533604	-1	0.00194478	-1
Positive	PC(15:0/16:1)_B;PC(14:0/17:1)	3	3	1.52929	2.21835	-0.689067	0.00324912	-1	0.0077704	-1
Positive	PC(15:0/18:1)_A;PC(16:1/17:0)	3	3	1.30168	2.64526	-1.34358	7.68e-06	-1	0.000221019	-1
Positive	PC(15:0/18:1)_B;PC(16:0/17:1)	3	3	4.24441	4.7761	-0.531698	0.000885904	-1	0.00273882	-1
Positive	PC(15:0/20:4)	3	3	-3.51262	-2.42027	-1.09235	0.000158592	-1	0.000921341	-1
Positive	PC(16:0/16:0)_A;PC(15:0/17:0)	3	3	-0.653227	0.904547	-1.55777	1.63e-05	-1	0.000269656	-1
Positive	PC(16:0/16:0)_B	3	3	4.41631	3.88385	0.532455	0.00179148	1	0.00465023	1
Positive	PC(16:0/16:1)	3	3	5.53452	5.62018	-0.085655	0.426322	0	0.496923	0
Positive	PC(16:0/17:0)	3	3	2.1223	3.40358	-1.28127	0.000136748	-1	0.000848299	-1
Positive	PC(16:0/18:0)	3	3	2.79608	2.45586	0.340224	0.000457419	1	0.00178101	1
Positive	PC(16:0/18:1)_A	3	3	7.07871	7.06026	0.0184492	0.90657	0	0.919126	0
Positive	PC(16:0/18:1)_B	3	3	1.29429	1.62339	-0.329097	0.00423592	-1	0.00956054	-1
Positive	PC(16:0/18:2)_A	3	3	4.83781	4.86817	-0.0303591	0.818381	0	0.85093	0
Positive	PC(16:0/18:2)_B	3	3	1.64318	1.89554	-0.252354	0.00606015	-1	0.0129709	-1
Positive	PC(16:0/18:3)_A;PC(16:1/18:2)_B	3	3	-0.414034	-0.437531	0.0234968	0.629824	0	0.690166	0
Positive	PC(16:0/18:3)_B	3	3	-1.94026	-1.47293	-0.467334	0.0165904	-1	0.0306671	-1
Positive	PC(16:0/20:3)_B	3	3	-1.55863	-0.805437	-0.753188	0.000466385	-1	0.00179681	-1
Positive	PC(16:0/20:3)_B;PC(18:1/18:2)_B	3	3	1.69564	2.04972	-0.354072	0.000853624	-1	0.00267031	-1
Positive	PC(16:0/20:4)	3	3	1.72612	2.14908	-0.422959	0.0142452	-1	0.0267372	-1
Positive	PC(16:0/20:5)	3	3	-0.342645	-0.11791	-0.224734	0.224253	0	0.287988	0
Positive	PC(16:0/22:4)	3	3	-0.0380501	-0.0940119	0.0559618	0.414708	0	0.48493	0
Positive	PC(16:0/22:6)	3	3	1.02012	1.06553	-0.0454125	0.598037	0	0.661274	0
Positive	PC(16:0/24:0)	3	3	-1.41313	-2.67123	1.2581	4.84e-06	1	0.000177073	1
Positive	PC(16:0/24:1)	3	3	-0.571979	-0.615266	0.0432865	0.514525	0	0.581223	0
Positive	PC(16:0/26:0)	3	3	-2.13824	-3.56338	1.42514	7.14e-05	1	0.000622536	1
Positive	PC(16:0/O-16:0)	3	3	3.92766	3.87592	0.0517451	0.496168	0	0.567492	0
Positive	PC(16:1/0:0)_A	3	3	-5.93666	-5.70959	-0.227063	0.0128539	-1	0.0245027	-1
Positive	PC(16:1/0:0)_B	3	3	-4.11542	-4.24493	0.129508	0.276488	0	0.345374	0
Positive	PC(16:1/16:1)	3	3	1.50979	1.50596	0.00383311	0.974348	0	0.982401	0
Positive	PC(16:1/17:1)	3	3	0.746624	1.2131	-0.466477	0.00513181	-1	0.0113147	-1
Positive	PC(16:1/18:1)	3	3	4.64709	4.74874	-0.101647	0.21727	0	0.280122	0
Positive	PC(16:1/18:2)_A	3	3	0.427964	0.305875	0.122089	0.304241	0	0.373761	0
Positive	PC(16:1/22:5)	3	3	-2.4723	-2.38077	-0.0915339	0.572173	0	0.636521	0
Positive	PC(16:2/16:0)	3	3	-1.91168	-1.47095	-0.440732	0.0141356	-1	0.0266682	-1
Positive	PC(17:0/0:0)_A	3	3	-6.22411	-5.04091	-1.18321	0.000249009	-1	0.00120732	-1
Positive	PC(17:0/0:0)_B	3	3	-5.22747	-4.36412	-0.863354	0.00127618	-1	0.00356551	-1
Positive	PC(17:0/18:1)_A	3	3	2.67687	3.70811	-1.03124	8.92e-05	-1	0.000709848	-1
Positive	PC(17:0/18:1)_B	3	3	3.13965	3.90025	-0.760602	0.000175166	-1	0.00100173	-1
Positive	PC(17:0/20:1);PC(18:1/19:0)	3	3	-0.0252378	1.61072	-1.63596	2.77e-05	-1	0.000337757	-1
Positive	PC(17:1/0:0)	3	3	-6.54374	-5.92114	-0.622601	0.000643841	-1	0.00222308	-1
Positive	PC(17:1/18:1)	3	3	2.89898	3.63475	-0.735778	0.000110467	-1	0.00079276	-1
Positive	PC(17:1/18:2)	3	3	-1.74787	-1.08834	-0.659532	0.000692144	-1	0.00232408	-1
Positive	PC(18:0/18:1)	3	3	5.06604	5.42401	-0.357977	0.00148245	-1	0.00396042	-1
Positive	PC(18:0/20:3)	3	3	-0.0827198	0.737717	-0.820437	0.000382496	-1	0.00152537	-1
Positive	PC(18:0/20:4)	3	3	-0.0528629	0.670248	-0.72311	0.0222075	-1	0.0402373	-1
Positive	PC(18:0/22:6)	3	3	-0.649727	-0.233285	-0.416442	0.00363193	-1	0.00846679	-1
Positive	PC(18:1/18:1)	3	3	5.76696	6.1987	-0.431747	0.00845027	-1	0.0173753	-1
Positive	PC(18:1/18:2)_A	3	3	3.16126	3.39225	-0.230989	0.00774686	-1	0.016202	-1
Positive	PC(18:1/19:1)	3	3	1.67503	2.76338	-1.08836	0.00011899	-1	0.000797198	-1
Positive	PC(18:1/20:0);PC(18:0/20:1)	3	3	1.00375	1.24293	-0.239184	0.0036172	-1	0.00846679	-1
Positive	PC(18:1/20:1)	3	3	3.307	3.86663	-0.559634	0.000104235	-1	0.000765215	-1
Positive	PC(18:1/20:2);PC(18:2/20:1)	3	3	0.826619	1.1937	-0.367078	0.0116804	-1	0.0228611	-1
Positive	PC(18:1/20:3)	3	3	0.965545	1.36585	-0.400309	0.00936924	-1	0.0189455	-1
Positive	PC(18:1/20:4);PC(16:0/22:5)	3	3	2.07693	2.33456	-0.257624	0.0357286	-1	0.0594394	0
Positive	PC(18:1/20:5)	3	3	-1.55038	-1.02764	-0.522733	0.00300044	-1	0.00742	-1
Positive	PC(18:1/22:1)	3	3	0.79374	0.943104	-0.149364	0.106637	0	0.149115	0
Positive	PC(18:1/22:2)	3	3	-1.38671	-0.504089	-0.882625	0.000372142	-1	0.00151338	-1
Positive	PC(18:1/22:5)_A	3	3	1.05512	1.30971	-0.254594	0.129065	0	0.174955	0
Positive	PC(18:1/22:5)_B	3	3	-1.50255	-1.28413	-0.218415	0.153704	0	0.203089	0
Positive	PC(18:1/22:6)	3	3	0.841116	0.608875	0.232241	0.0805544	0	0.118405	0
Positive	PC(18:1/24:0);PC(16:0/26:1)	3	3	0.218124	-0.5419	0.760025	0.000133268	1	0.000840965	1
Positive	PC(18:1/24:1)	3	3	0.00166853	-0.302981	0.304649	0.0015545	1	0.0041228	1
Positive	PC(18:1/26:0)	3	3	-0.828233	-1.49423	0.665995	0.000528771	1	0.00194478	1
Positive	PC(18:1/26:1)	3	3	-0.990078	-1.48562	0.495546	0.00170397	1	0.00445465	1
Positive	PC(18:1/P-16:0)	3	3	4.33085	3.9412	0.389653	0.00164173	1	0.00432282	1
Positive	PC(18:1/P-18:1)	3	3	1.91734	2.10972	-0.192376	0.00877811	-1	0.0178488	-1
Positive	PC(20:1/0:0)	3	3	-4.9325	-3.96555	-0.966946	0.00380353	-1	0.00875529	-1
Positive	PC(O-16:0/0:0)	3	3	-2.2995	-1.16414	-1.13536	0.000772878	-1	0.00250505	-1
Positive	PC(O-16:0/14:0)	3	3	1.28089	2.16933	-0.888438	5.65e-05	-1	0.000558518	-1
Positive	PC(O-16:0/15:0)	3	3	-0.935814	0.272361	-1.20817	0.000914386	-1	0.00274316	-1
Positive	PC(O-16:0/16:1)	3	3	3.60353	4.38794	-0.784411	7.99e-06	-1	0.000221019	-1
Positive	PC(O-16:0/17:1)	3	3	1.74659	2.75749	-1.0109	0.000314047	-1	0.00133653	-1
Positive	PC(O-16:0/18:2)	3	3	1.30614	2.24928	-0.943136	5.49e-05	-1	0.000558514	-1
Positive	PC(O-17:0/18:1)	3	3	1.95856	3.11083	-1.15228	2.88e-07	-1	3.52e-05	-1
Positive	PC(O-18:0/0:0)	3	3	-3.8038	-2.54975	-1.25405	0.00117898	-1	0.00334501	-1
Positive	PC(O-18:0/16:0)	3	3	3.32418	3.33553	-0.0113518	0.734147	0	0.783376	0
Positive	PC(O-18:0/18:1)	3	3	4.12079	4.58625	-0.465457	0.0151431	-1	0.028134	-1
Positive	PC(O-18:1/0:0)	3	3	-3.40888	-1.94259	-1.46629	1.69e-05	-1	0.000269656	-1
Positive	PC(O-18:1/18:1)	3	3	3.97446	4.32399	-0.349528	0.0117617	-1	0.0228978	-1
Positive	PC(P-16:0/14:0)	3	3	0.682704	1.3092	-0.626494	6.46e-06	-1	0.000215068	-1
Positive	PC(P-16:0/15:0)	3	3	-1.07031	-0.271624	-0.798683	0.000260697	-1	0.00122327	-1
Positive	PC(P-18:0/22:5)	3	3	-1.18424	-0.423376	-0.760864	0.000447358	-1	0.00176057	-1
Positive	SM(d16:1/16:0);SM(d18:1/14:0)	3	3	-0.0132387	-0.0454145	0.0321757	0.304319	0	0.373761	0
Positive	SM(d17:1/16:0)	3	3	0.795309	1.15665	-0.361337	0.147881	0	0.196816	0
Positive	SM(d18:1/16:0)_A	3	3	-1.96126	-1.56618	-0.395085	0.0249955	-1	0.0439825	-1
Positive	SM(d18:1/16:0)_B	3	3	4.56661	4.4448	0.121802	0.241322	0	0.30668	0
Positive	SM(d18:1/18:0)	3	3	2.02407	1.99642	0.0276495	0.84027	0	0.863873	0
Positive	SM(d18:1/22:0)	3	3	0.839103	3.09576	-2.25666	1.9e-05	-1	0.000277815	-1
Positive	SM(d18:1/22:1)	3	3	-3.89473	-0.0390392	-3.85569	2.48e-07	-1	3.52e-05	-1
Positive	SM(d18:1/24:0)	3	3	0.944407	3.83794	-2.89353	2.39e-07	-1	3.52e-05	-1
Positive	SM(d18:1/24:1);SM(d18:2/24:0)	3	3	-0.545752	4.29434	-4.84009	4.8e-07	-1	4.39e-05	-1
Positive	SM(d18:1/25:0)	3	3	-4.67421	-0.977438	-3.69677	2.06e-06	-1	8.37e-05	-1
Positive	SM(d18:1/26:0)	3	3	-4.7756	-1.63076	-3.14484	7.77e-07	-1	4.6e-05	-1
Positive	SM(d18:2/16:0)_A	3	3	-0.114292	0.386214	-0.500506	0.00326951	-1	0.0077704	-1
Positive	SM(d18:2/16:0)_B	3	3	-2.89235	-2.51124	-0.381111	0.327237	0	0.393976	0
Positive	SM(d18:2/18:0)	3	3	0.0242295	0.0126839	0.0115456	0.822727	0	0.853025	0
Positive	SM(d18:2/22:0)	3	3	-1.28041	0.319384	-1.59979	1.04e-05	-1	0.000221019	-1
Positive	SM(d34:0)	3	3	0.728679	0.542622	0.186056	0.000265174	1	0.00122853	1
Positive	TG(14:0/14:0/16:0)	3	3	-0.967226	-1.40795	0.440729	0.0248649	1	0.0439641	1
Positive	TG(14:0/16:0/16:0)	3	3	0.564839	0.0150286	0.54981	0.0295836	1	0.0508338	0
Positive	TG(14:0/16:0/18:1);TG(16:0/16:0/16:1)	3	3	3.03093	2.02444	1.00649	0.000253248	1	0.00120732	1
Positive	TG(14:0/18:1/18:1);TG(16:0/16:1/18:1)	3	3	3.74826	2.46832	1.27994	4.07e-05	1	0.000438582	1
Positive	TG(15:0/16:0/18:1)	3	3	1.54187	0.685506	0.856367	9.82e-05	1	0.000749152	1
Positive	TG(16:0/16:0/16:0)	3	3	1.08002	0.533664	0.546353	0.307234	0	0.374825	0
Positive	TG(16:0/16:0/18:0)	3	3	0.632169	0.214355	0.417815	0.56862	0	0.634497	0
Positive	TG(16:0/16:0/18:1)	3	3	3.79345	2.72672	1.06672	5.97e-05	1	0.000574999	1
Positive	TG(16:0/17:1/18:1)	3	3	2.19694	1.13161	1.06532	3.59e-05	1	0.000397717	1
Positive	TG(16:0/18:0/18:0)	3	3	-1.17641	-1.1615	-0.0149108	0.986402	0	0.986402	0
Positive	TG(16:0/18:0/18:1)	3	3	3.25939	2.0123	1.24709	0.000895076	1	0.00273882	1
Positive	TG(16:0/18:1/18:1)	3	3	4.5736	3.40077	1.17283	1.13e-05	1	0.000221019	1
Positive	TG(16:0/18:1/18:2);TG(16:1/18:1/18:1)	3	3	2.94964	1.48098	1.46867	3.29e-05	1	0.000382267	1
Positive	TG(16:0/18:1/20:1);TG(18:0/18:1/18:1)	3	3	3.24418	2.09695	1.14724	0.000287376	1	0.00125214	1
Positive	TG(16:0/18:1/22:6)	3	3	-2.61998	-4.0837	1.46372	0.000233788	1	0.00117214	1
Positive	TG(16:0/18:1/24:0)	3	3	-0.61194	-2.62251	2.01057	0.000121976	1	0.000797198	1
Positive	TG(16:0/18:1/24:1)	3	3	-0.0701916	-1.5471	1.47691	2.31e-05	1	0.000310078	1
Positive	TG(16:1/16:1/18:2)	3	3	-3.36207	-5.14225	1.78018	8.73e-05	1	0.000709685	1
Positive	TG(16:1/17:1/18:1)	3	3	-0.248202	-1.61361	1.36541	9.18e-05	1	0.000715175	1
Positive	TG(16:1/18:1/18:2)	3	3	-0.612943	-2.33468	1.72174	1.79e-05	1	0.000272551	1
Positive	TG(17:1/18:1/18:1)	3	3	1.05711	-0.00641757	1.06352	5.01e-05	1	0.000523947	1
Positive	TG(18:0/18:0/18:1);TG(16:0/18:1/20:0)	3	3	1.28539	0.316865	0.968525	0.000988363	1	0.00289405	1
Positive	TG(18:1/18:1/18:1)	3	3	3.41328	2.41875	0.994531	0.000116055	1	0.000797198	1
Positive	TG(18:1/18:1/18:2)	3	3	0.62039	-0.614739	1.23513	8.48e-06	1	0.000221019	1
Positive	TG(18:1/18:1/19:1)	3	3	-0.0175987	-0.64913	0.631531	0.000383427	1	0.00152537	1
Positive	TG(18:1/18:1/20:1)	3	3	1.44924	0.607343	0.8419	0.000652732	1	0.00223271	1
Positive	TG(18:1/18:1/20:2)	3	3	-1.64784	-2.28451	0.636664	0.000208047	1	0.00115112	1
Positive	TG(18:1/18:1/22:1);TG(18:1/20:1/20:1)	3	3	-0.360907	-1.36793	1.00702	2.43e-05	1	0.000310078	1
Positive	TG(18:1/18:1/24:0)	3	3	-0.636389	-2.73016	2.09377	1.13e-05	1	0.000221019	1
Positive	TG(18:1/18:1/24:1)	3	3	-0.957979	-2.5901	1.63212	1.98e-05	1	0.000279277	1
Positive	TG(18:1/18:1/26:0)	3	3	-1.82796	-3.81867	1.99071	6.82e-05	1	0.000613279	1
Positive	TG(18:1/18:1/26:1)	3	3	-1.98842	-3.88527	1.89685	1.59e-05	1	0.000269656	1
Positive	TG(18:1/18:2/18:2)	3	3	-2.28047	-3.90084	1.62037	1.15e-05	1	0.000221019	1
Positive	TG(44:1)	3	3	-1.62916	-2.47527	0.846103	0.000967613	1	0.00287924	1
Positive	TG(46:1)	3	3	1.2488	0.34514	0.903661	0.00021344	1	0.00115112	1
Positive	TG(46:2)	3	3	-1.27902	-2.49336	1.21434	0.00021141	1	0.00115112	1
Positive	TG(47:0)	3	3	-1.08082	-1.14519	0.0643655	0.761061	0	0.800426	0
Positive	TG(48:2)	3	3	1.87225	0.476566	1.39568	1.05e-05	1	0.000221019	1
Positive	TG(49:0)	3	3	-0.935171	-1.10896	0.173791	0.512389	0	0.580602	0
Positive	TG(49:2)	3	3	0.615472	-0.395584	1.01106	0.00030464	1	0.00131174	1
Positive	TG(50:3)	3	3	1.23119	-0.574401	1.80559	2.46e-05	1	0.000310078	1
Positive	TG(53:2)	3	3	1.62854	0.81991	0.808634	0.000282518	1	0.00125214	1
Positive	TG(56:2)	3	3	1.01212	0.0690517	0.94307	6.87e-05	1	0.000613279	1
Positive	TG(60:1)	3	3	-1.50792	-3.72671	2.21878	0.000350017	1	0.00145575	1
Negative	Cer(d18:1/16:0)	3	3	2.84055	0.617	2.22355	0.000529923	1	0.00194478	1
Negative	Cer(d18:1/18:0)	3	3	1.15489	-1.264	2.41889	0.000740209	1	0.00244069	1
Negative	Cer(d18:1/22:0)	3	3	-0.614024	-0.0476548	-0.566369	0.0809016	0	0.11844	0
Negative	Cer(d18:1/23:0)	3	3	-2.75543	-1.23223	-1.5232	0.00350517	-1	0.00827673	-1
Negative	Cer(d18:1/24:0)	3	3	0.337433	2.05179	-1.71435	0.00326932	-1	0.0077704	-1
Negative	Cer(d18:1/24:1)	3	3	-1.71541	1.65903	-3.37444	0.000128868	-1	0.000827466	-1
Negative	CL(66:3)	3	3	-1.29971	-1.69875	0.399039	0.279562	0	0.347034	0
Negative	CL(66:4)	3	3	0.587559	0.834536	-0.246977	0.458645	0	0.52954	0
Negative	CL(68:2)	3	3	-0.0658562	-1.02509	0.95923	0.0502675	0	0.0796447	0
Negative	CL(68:3)	3	3	0.11725	-0.503706	0.620956	0.097881	0	0.139395	0
Negative	CL(69:4)	3	3	-1.30203	-0.917613	-0.384421	0.322483	0	0.389534	0
Negative	CL(70:3)	3	3	-0.613256	-1.1185	0.505245	0.279713	0	0.347034	0
Negative	CL(70:4)	3	3	1.25896	0.443028	0.815934	0.0373926	1	0.0616473	0
Negative	CL(70:5)	3	3	-0.387337	-0.163138	-0.224198	0.518356	0	0.583749	0
Negative	CL(72:4)	3	3	-0.477907	-1.97045	1.49254	0.013808	1	0.0261851	1
Negative	CL(72:5)	3	3	-0.811062	-1.22666	0.415595	0.255384	0	0.320104	0
Negative	CL(72:6)	3	3	-2.27812	-1.99691	-0.28121	0.473228	0	0.544659	0
Negative	PE(14:0/18:0);PE(16:0/16:0)	3	3	1.22078	-0.0334768	1.25426	0.00529097	1	0.0115958	1
Negative	PE(14:0/18:1);PE(16:0/16:1)	3	3	4.67508	3.92834	0.746744	0.124243	0	0.169045	0
Negative	PE(15:0/18:0);PE(16:0/17:0)	3	3	-0.621831	0.745667	-1.3675	0.00294322	-1	0.0073782	-1
Negative	PE(15:0/18:1)	3	3	-1.43889	-0.259971	-1.17892	0.00457998	-1	0.0102212	-1
Negative	PE(16:0/0:0)	3	3	-1.15594	-1.70189	0.54595	0.0946579	0	0.135791	0
Negative	PE(16:0/18:0)	3	3	1.26988	0.0597779	1.21011	0.00144644	1	0.00389263	1
Negative	PE(16:0/18:1);PE(16:1/18:0)	3	3	5.79746	5.25981	0.537656	0.0354352	1	0.0592205	0
Negative	PE(16:0/20:4)	3	3	2.66005	2.02653	0.633523	0.0170937	1	0.0314387	1
Negative	PE(16:0/20:5)	3	3	-0.203276	-0.932156	0.72888	0.0314968	1	0.0535004	0
Negative	PE(16:1/16:1)	3	3	-0.967695	-1.6746	0.706908	0.0483982	1	0.0770162	0
Negative	PE(16:1/17:1)	3	3	-1.39755	-1.3396	-0.0579523	0.745688	0	0.791128	0
Negative	PE(16:1/18:1)_A	3	3	3.42211	3.16207	0.260042	0.232397	0	0.297403	0
Negative	PE(16:1/18:1)_B;PE(16:0/18:2)_A	3	3	2.15884	1.70571	0.453136	0.0713378	0	0.10657	0
Negative	PE(16:1/18:1)_C;PE(16:0/18:2)_B	3	3	-0.420802	-0.557928	0.137126	0.489539	0	0.561665	0
Negative	PE(16:1/18:2)	3	3	-1.35918	-2.33078	0.971606	0.0126204	1	0.0244395	1
Negative	PE(16:1/20:4)	3	3	-1.22347	-1.99169	0.768223	0.023352	1	0.0418963	1
Negative	PE(17:0/18:0)	3	3	-1.28608	0.158394	-1.44447	0.00312862	-1	0.00758327	-1
Negative	PE(17:0/18:1)_A	3	3	0.818179	1.51823	-0.700048	0.00994551	-1	0.019891	-1
Negative	PE(17:0/18:1)_B;PE(17:1/18:0)	3	3	3.33919	3.94999	-0.610802	0.00944021	-1	0.0189842	-1
Negative	PE(17:0/18:2);PE(17:1/18:1)_A	3	3	-0.900346	-0.253915	-0.646431	0.000549779	-1	0.00197274	-1
Negative	PE(17:0/20:4)	3	3	0.0600275	0.108425	-0.0483977	0.759457	0	0.800426	0
Negative	PE(17:1/18:1)_B	3	3	1.64787	1.87272	-0.224843	0.11229	0	0.155675	0
Negative	PE(18:0/0:0)	3	3	-0.567519	-0.484206	-0.0833125	0.727489	0	0.780823	0
Negative	PE(18:0/18:1)	3	3	5.66604	5.77634	-0.110299	0.456538	0	0.528775	0
Negative	PE(18:0/20:2)	3	3	-0.24782	0.775987	-1.02381	0.00257001	-1	0.00653211	-1
Negative	PE(18:0/20:3)_A	3	3	0.815044	1.61733	-0.802283	0.00425784	-1	0.00956054	-1
Negative	PE(18:0/20:3)_B	3	3	0.299852	0.765875	-0.466023	0.0195776	-1	0.0356488	-1
Negative	PE(18:0/20:4)	3	3	4.15931	3.80975	0.349561	0.0274043	1	0.0475354	1
Negative	PE(18:0/20:5)	3	3	1.31868	1.33818	-0.0194978	0.901766	0	0.916795	0
Negative	PE(18:0/22:4)	3	3	0.521842	0.321031	0.200811	0.149318	0	0.198008	0
Negative	PE(18:0/22:5)	3	3	1.71675	1.49797	0.218783	0.116499	0	0.160901	0
Negative	PE(18:0/22:6)	3	3	2.97589	3.21433	-0.238448	0.311597	0	0.377631	0
Negative	PE(18:1/0:0)_A	3	3	-2.32349	-2.09424	-0.229257	0.63713	0	0.696088	0
Negative	PE(18:1/0:0)_B	3	3	-0.932917	-1.2227	0.28978	0.412502	0	0.48493	0
Negative	PE(18:1/18:1)	3	3	5.23616	4.97569	0.260477	0.0613434	0	0.0947328	0
Negative	PE(18:1/18:2)_A	3	3	2.43245	2.04894	0.383508	0.122997	0	0.168602	0
Negative	PE(18:1/18:2)_B;PE(16:0/20:3)	3	3	0.932444	0.857498	0.0749459	0.682298	0	0.73882	0
Negative	PE(18:1/19:0);PE(17:0/20:1)	3	3	-0.0578674	0.3112	-0.369068	0.106743	0	0.149115	0
Negative	PE(18:1/19:1)	3	3	0.240217	0.69484	-0.454623	0.0415077	-1	0.0675192	0
Negative	PE(18:1/20:1)	3	3	2.06763	1.78777	0.279855	0.0949798	0	0.135791	0
Negative	PE(18:1/20:3)	3	3	-0.0691808	-0.157191	0.0880104	0.511621	0	0.580602	0
Negative	PE(18:1/20:4)	3	3	3.23659	2.77533	0.461255	0.0687793	0	0.104164	0
Negative	PE(18:1/22:0);PE(16:1/24:0)	3	3	0.738294	0.361438	0.376856	0.031574	1	0.0535004	0
Negative	PE(18:1/24:1)	3	3	0.134743	-1.37764	1.51239	0.00022537	1	0.00117214	1
Negative	PE(18:1/26:0)	3	3	-2.02546	-3.43378	1.40832	7.45e-05	1	0.000634341	1
Negative	PE(20:4/0:0)	3	3	-4.01374	-3.58515	-0.428591	0.212097	0	0.275275	0
Negative	PE(20:4/22:0)	3	3	-0.583891	-1.20469	0.620803	0.0127087	1	0.0244809	1
Negative	PE(24:0/18:1)	3	3	1.16093	-0.153144	1.31407	0.00021821	1	0.00115746	1
Negative	PE(O-16:0/20:0)	3	3	-1.60644	-2.06921	0.46277	0.0856353	0	0.124871	0
Negative	PE(O-16:0/20:4);PE(P-18:1/18:2)	3	3	1.84877	1.80836	0.0404128	0.795169	0	0.82915	0
Negative	PE(O-16:0/22:6);PE(P-18:1/20:4)	3	3	0.483112	0.516327	-0.0332147	0.833993	0	0.859835	0
Negative	PE(O-18:0/16:0)_A	3	3	0.740287	0.0105852	0.729701	0.00134268	1	0.00367288	1
Negative	PE(O-18:0/16:0)_B	3	3	-1.11192	-1.11622	0.00429631	0.983456	0	0.98615	0
Negative	PE(O-18:0/16:1)	3	3	0.722376	0.822694	-0.100318	0.509873	0	0.580602	0
Negative	PE(O-18:1/22:3)	3	3	-0.686955	-1.00758	0.320624	0.0590363	0	0.0915562	0
Negative	PE(O-20:0/16:0)	3	3	0.248919	-0.564481	0.8134	0.00308808	1	0.00753492	1
Negative	PE(P-16:0/0:0)	3	3	-0.802764	-0.351206	-0.451558	0.101413	0	0.142758	0
Negative	PE(P-16:0/16:1)	3	3	3.39441	3.03815	0.356263	0.0675384	0	0.102996	0
Negative	PE(P-16:0/17:0)	3	3	-1.1215	0.183538	-1.30503	0.000809455	-1	0.00257618	-1
Negative	PE(P-16:0/17:1)	3	3	1.46034	1.4068	0.0535343	0.625617	0	0.687615	0
Negative	PE(P-16:0/18:1)	3	3	5.68163	5.45312	0.228512	0.233431	0	0.297686	0
Negative	PE(P-16:0/18:2)_A	3	3	3.67159	2.85902	0.812573	0.0105731	1	0.0210313	1
Negative	PE(P-16:0/18:2)_B	3	3	1.0939	1.3828	-0.288903	0.147833	0	0.196816	0
Negative	PE(P-16:0/20:1);PE(P-18:0/18:1)_B	3	3	5.06133	5.04019	0.0211411	0.91043	0	0.92049	0
Negative	PE(P-16:0/20:3)_A	3	3	1.6794	1.51368	0.165719	0.310476	0	0.377523	0
Negative	PE(P-16:0/20:3)_C	3	3	1.31101	1.6116	-0.30059	0.100445	0	0.141942	0
Negative	PE(P-16:0/20:4)_A	3	3	0.205581	0.234265	-0.028684	0.861846	0	0.883573	0
Negative	PE(P-16:0/20:4)_B	3	3	4.86261	4.56565	0.296957	0.0231931	1	0.0418161	1
Negative	PE(P-16:0/20:5)	3	3	3.33526	2.87381	0.461448	0.2552	0	0.320104	0
Negative	PE(P-16:0/22:4)	3	3	3.52422	2.77159	0.752632	0.0128205	1	0.0245027	1
Negative	PE(P-16:0/22:5);PE(P-18:0/20:5)	3	3	1.40315	1.24537	0.15778	0.332781	0	0.399338	0
Negative	PE(P-16:0/22:5);PE(P-18:1/20:4)	3	3	4.33314	3.86367	0.469469	0.0259538	1	0.0453793	1
Negative	PE(P-16:0/22:6)	3	3	4.0523	3.53886	0.513441	0.0287065	1	0.0495593	1
Negative	PE(P-16:1/17:0)	3	3	-0.977061	-0.478113	-0.498948	0.0645034	0	0.0987792	0
Negative	PE(P-17:0/18:1)	3	3	2.40025	2.78046	-0.380212	0.0542194	0	0.0851686	0
Negative	PE(P-18:0/0:0)	3	3	-0.285699	-0.365279	0.0795797	0.757312	0	0.800426	0
Negative	PE(P-18:0/16:0)_A	3	3	0.0746306	-1.57386	1.64849	0.00197325	1	0.00508598	1
Negative	PE(P-18:0/16:0)_B	3	3	0.221164	-0.59629	0.817454	0.00733493	1	0.0154286	1
Negative	PE(P-18:0/17:0)	3	3	-1.17139	0.32913	-1.50052	0.000493826	-1	0.00188271	-1
Negative	PE(P-18:0/18:1)_A	3	3	1.07271	-0.206738	1.27945	0.000232944	1	0.00117214	1
Negative	PE(P-18:0/20:1)	3	3	3.08085	3.39511	-0.314263	0.0747498	0	0.110763	0
Negative	PE(P-18:0/20:2)	3	3	0.663976	1.26463	-0.600659	0.0174426	-1	0.03192	-1
Negative	PE(P-18:0/20:3)	3	3	0.624563	1.03262	-0.408058	0.0991554	0	0.140662	0
Negative	PE(P-18:0/20:4)	3	3	4.12639	3.9394	0.186993	0.0345979	1	0.0580864	0
Negative	PE(P-18:0/22:1)	3	3	0.202613	-0.0686862	0.2713	0.0108322	1	0.0213353	1
Negative	PE(P-18:0/22:2)	3	3	0.6689	0.920107	-0.251207	0.198694	0	0.259722	0
Negative	PE(P-18:0/22:4)	3	3	2.14169	1.64845	0.493233	0.0442808	1	0.0707719	0
Negative	PE(P-18:0/22:5)_A	3	3	2.74207	2.15947	0.582599	0.00392847	1	0.00898638	1
Negative	PE(P-18:0/22:5)_B	3	3	-0.467633	-0.934097	0.466463	0.0260373	1	0.0453793	1
Negative	PE(P-18:0/22:6)	3	3	3.14254	2.79031	0.352231	0.0707932	0	0.10619	0
Negative	PE(P-18:1/16:1)	3	3	1.77064	1.43946	0.331181	0.0794392	0	0.117237	0
Negative	PE(P-18:1/18:1)	3	3	4.40212	4.23152	0.170606	0.120393	0	0.165654	0
Negative	PE(P-18:1/20:1)	3	3	2.32484	2.30533	0.0195076	0.89467	0	0.912115	0
Negative	PE(P-18:1/20:5)	3	3	1.85561	1.71421	0.141402	0.745735	0	0.791128	0
Negative	PE(P-18:1/22:2)	3	3	-0.309593	-0.312792	0.00319901	0.978948	0	0.984326	0
Negative	PE(P-18:1/22:5)	3	3	1.74644	1.27768	0.468766	0.0365129	1	0.0604693	0
Negative	PE(P-18:1/22:6)	3	3	2.0596	1.79278	0.266818	0.124191	0	0.169045	0
Negative	PE(P-20:0/20:4)	3	3	-0.951156	-1.35392	0.402766	0.0522647	0	0.082452	0
Negative	PG(15:0/18:1);PG(16:0/17:1)	3	3	-5.52097	-2.85977	-2.6612	0.00117816	-1	0.00334501	-1
Negative	PG(16:0/16:0)_A	3	3	-4.35907	-2.28078	-2.07829	0.000842821	-1	0.00265925	-1
Negative	PG(16:0/16:0)_B	3	3	-2.37726	-1.34734	-1.02992	0.00302591	-1	0.00743277	-1
Negative	PG(16:0/16:1)_A;PG(14:0/18:1)_A	3	3	-3.5451	-1.52539	-2.0197	0.00027084	-1	0.00123909	-1
Negative	PG(16:0/16:1)_B;PG(14:0/18:1)_B	3	3	-3.0221	-2.23811	-0.78399	0.00548073	-1	0.0119402	-1
Negative	PG(16:0/18:1)_A	3	3	-0.950379	0.585805	-1.53618	0.00567239	-1	0.0122846	-1
Negative	PG(16:0/18:1)_B;PG(16:1/18:0)	3	3	2.63884	3.06429	-0.425446	0.0311277	-1	0.0532372	0
Negative	PG(16:0/18:2);PG(16:1/18:1)_B	3	3	-3.31768	-1.77593	-1.54175	0.00209577	-1	0.00536399	-1
Negative	PG(16:1/17:1)	3	3	-6.68971	-4.59005	-2.09965	0.000238095	-1	0.0011776	-1
Negative	PG(16:1/18:1)_A	3	3	-1.67334	-0.180121	-1.49322	0.00379426	-1	0.00875529	-1
Negative	PG(16:1/18:1)_C	3	3	-3.59572	-2.58576	-1.00996	0.00615956	-1	0.0130312	-1
Negative	PG(17:0/18:1)_A	3	3	-4.95115	-2.34208	-2.60906	0.000254	-1	0.00120732	-1
Negative	PG(17:0/18:1)_B	3	3	-4.36094	-1.77856	-2.58238	0.000988404	-1	0.00289405	-1
Negative	PG(17:1/18:1)	3	3	-3.43451	-1.51658	-1.91792	0.0012992	-1	0.00360233	-1
Negative	PG(18:0/18:1)_A	3	3	-1.37833	0.3204	-1.69873	0.000616308	-1	0.00214827	-1
Negative	PG(18:0/18:1)_B	3	3	-0.500379	2.40035	-2.90073	6.74e-05	-1	0.000613279	-1
Negative	PG(18:1/18:1)_A	3	3	0.703744	2.03817	-1.33443	0.00419041	-1	0.00952602	-1
Negative	PG(18:1/18:1)_B	3	3	-3.00154	-1.37432	-1.62722	0.00134472	-1	0.00367288	-1
Negative	PG(18:1/18:2)	3	3	-4.00349	-2.11091	-1.89258	0.000156606	-1	0.000921341	-1
Negative	PG(18:1/19:1)	3	3	-4.14651	-1.8899	-2.25661	0.00035909	-1	0.00147671	-1
Negative	PG(18:1/20:1)	3	3	-3.12453	-1.4593	-1.66523	0.000121222	-1	0.000797198	-1
Negative	PG(18:1/20:3)	3	3	-5.55694	-3.92568	-1.63126	0.000536675	-1	0.00194478	-1
Negative	PG(18:1/22:6)	3	3	-3.09823	-1.15505	-1.94318	0.00111838	-1	0.00324864	-1
Negative	PI(14:0/18:1);PI(16:0/16:1)	3	3	-0.594161	-1.16251	0.568352	0.143575	0	0.192928	0
Negative	PI(16:0/16:0)	3	3	-1.21077	-1.445	0.234223	0.437664	0	0.508524	0
Negative	PI(16:0/17:1);PI(16:1/17:0)	3	3	-2.28123	-2.35842	0.0771942	0.791783	0	0.827979	0
Negative	PI(16:0/18:0)	3	3	-0.839812	-0.864405	0.0245924	0.882476	0	0.902196	0
Negative	PI(16:0/18:1)	3	3	2.48126	2.22387	0.257394	0.245914	0	0.311434	0
Negative	PI(16:0/20:3)	3	3	-2.38489	-2.44223	0.0573385	0.830745	0	0.858906	0
Negative	PI(16:0/20:4)	3	3	0.276568	-0.552268	0.828836	0.0247059	1	0.0438949	1
Negative	PI(16:0/22:6)	3	3	-3.14262	-3.71099	0.568373	0.164919	0	0.217123	0
Negative	PI(16:1/18:1)	3	3	-0.152864	-0.29553	0.142666	0.556278	0	0.622623	0
Negative	PI(17:0/18:1)	3	3	-2.52193	-1.65107	-0.870863	0.00870002	-1	0.0177889	-1
Negative	PI(17:0/18:1);PI(17:1/18:0)	3	3	0.00699113	0.494031	-0.487039	0.0707634	0	0.10619	0
Negative	PI(17:0/20:4)	3	3	-1.80936	-1.65529	-0.154072	0.645123	0	0.702723	0
Negative	PI(17:1/18:1)	3	3	-2.29826	-1.74494	-0.553329	0.0881433	0	0.127741	0
Negative	PI(18:0/0:0)	3	3	-3.86357	-3.33408	-0.529494	0.0730017	0	0.108612	0
Negative	PI(18:0/18:1)_A	3	3	4.14954	4.02932	0.120217	0.390939	0	0.463054	0
Negative	PI(18:0/18:1)_B	3	3	1.71458	2.66522	-0.950634	0.0108426	-1	0.0213353	-1
Negative	PI(18:0/18:2)_A	3	3	0.693389	0.911468	-0.218079	0.348259	0	0.416545	0
Negative	PI(18:0/18:2)_B	3	3	-1.87364	-1.65641	-0.217237	0.350165	0	0.41746	0
Negative	PI(18:0/19:1)	3	3	-1.20298	-0.574339	-0.628642	0.0629124	0	0.0967476	0
Negative	PI(18:0/19:2)	3	3	0.247822	1.05603	-0.808213	0.014562	-1	0.0271923	-1
Negative	PI(18:0/20:1)	3	3	0.700601	0.902555	-0.201954	0.414263	0	0.48493	0
Negative	PI(18:0/20:2)_A	3	3	2.03538	2.48342	-0.448045	0.143905	0	0.192928	0
Negative	PI(18:0/20:2)_B	3	3	1.73816	2.39501	-0.656848	0.0424744	-1	0.0682369	0
Negative	PI(18:0/20:3)_A	3	3	2.12174	1.66872	0.453023	0.0556544	0	0.0870491	0
Negative	PI(18:0/20:3)_B	3	3	1.82431	1.92746	-0.103155	0.719669	0	0.774702	0
Negative	PI(18:0/20:4)	3	3	3.66254	3.24393	0.41861	0.034428	1	0.0580674	0
Negative	PI(18:0/20:5);PI(16:0/22:5)	3	3	-0.772386	-2.93205	2.15967	0.000906392	1	0.00274165	1
Negative	PI(18:0/22:4)	3	3	-0.15936	-0.294621	0.135261	0.69226	0	0.747396	0
Negative	PI(18:0/22:5)_A	3	3	-0.281251	-0.656804	0.375553	0.0929672	0	0.133961	0
Negative	PI(18:0/22:5)_B	3	3	-1.68743	-1.78268	0.0952549	0.664959	0	0.722181	0
Negative	PI(18:0/22:6)	3	3	0.181541	-0.219146	0.400686	0.0409319	1	0.0668799	0
Negative	PI(18:1/18:1)	3	3	1.97994	2.2349	-0.254953	0.190425	0	0.249805	0
Negative	PI(18:1/18:2)	3	3	-2.90812	-3.18688	0.278759	0.396443	0	0.468058	0
Negative	PI(18:1/18:2);PI(16:0/20:3)	3	3	-1.42805	-2.13377	0.70572	0.0883019	0	0.127741	0
Negative	PI(18:1/19:1)	3	3	-2.40377	-1.13459	-1.26918	0.000729349	-1	0.00242674	-1
Negative	PI(18:1/20:1)	3	3	-0.468788	0.28304	-0.751828	0.0425083	-1	0.0682369	0
Negative	PI(18:1/20:3)_A	3	3	-2.15915	-2.36715	0.208002	0.372642	0	0.442815	0
Negative	PI(18:1/20:3)_B	3	3	-2.05919	-1.95171	-0.107485	0.527318	0	0.59202	0
Negative	PI(18:1/20:4)	3	3	0.529533	0.412365	0.117168	0.595076	0	0.659993	0
Negative	PS(16:0/16:1)	3	3	-1.15994	-2.20105	1.04111	0.04246	1	0.0682369	0
Negative	PS(16:0/18:1);PS(16:1/18:0)	3	3	2.0565	1.23741	0.819091	0.00487885	1	0.0108222	1
Negative	PS(16:0/18:2);PS(16:1/18:1)	3	3	-2.84697	-3.83163	0.984659	0.0239068	1	0.0426824	1
Negative	PS(16:1/18:1)	3	3	-2.73579	-3.40985	0.674064	0.056499	0	0.0879941	0
Negative	PS(17:1/18:0);PS(17:0/18:1)	3	3	-0.390374	-0.0890389	-0.301335	0.107671	0	0.149838	0
Negative	PS(18:0/20:3)	3	3	-1.99371	-1.75141	-0.242296	0.21067	0	0.274396	0
Negative	PS(18:0/22:6)	3	3	-1.24607	-1.49534	0.249278	0.217362	0	0.280122	0
Negative	PS(18:1/18:1)	3	3	0.304919	-0.16781	0.472729	0.0392708	1	0.0644534	0
